# Supplementary material for: Data on entrepreneurship education and entrepreneurial performance of aspiring entrepreneurs in selected Nigerian universities
Source: Data Brief. 2018 Jul 27;20:108–12. doi: 10.1016/j.dib.2018.07.044 (PMC6089197; doi:10.1016/j.dib.2018.07.044)
Supplement: Supplementary file 2 — Supplementary material. [file mmc2.zip]

Archive with 1 entries (1 files):
- OGBARI_ JOHN.sav
